# Supplementary material for: Mixing Compost and Biochar Can Enhance the Chemical and Biological Recovery of Soils Contaminated by Potentially Toxic Elements
Source: Plants (Basel). 2024 Jan 18;13(2):284. doi: 10.3390/plants13020284 (PMC10818981; doi:10.3390/plants13020284)
Supplement: Supplementary file 1 [file plants-13-00284-s001.zip]

Archive with 1 entries (1 files):
- Supplementary material Table S1.pdf
